# Supplementary material for: Time-On-Task Effects on Working Memory Gating Processes—A Role of Theta Synchronization and the Norepinephrine System
Source: Cereb Cortex Commun. 2022 Jan 13;3(1):tgac001. doi: 10.1093/texcom/tgac001 (PMC8794645; doi:10.1093/texcom/tgac001)
Supplement: Supplementary_materials_tgac001 [file supplementary_materials_tgac001.zip]

Archive with 1 entries (1 files):
- Supplementary_materials_tgac001.docx
